# Supplementary material for: Surgical Repair of Popliteal Artery Aneurysms Still Represent the Gold Standard: A Contemporary Cohort Study from a High-Volume Centre and Comparison with Contemporary Endovascular Series
Source: Diagnostics (Basel). 2025 Oct 16;15(20):2608. doi: 10.3390/diagnostics15202608 (PMC12564335; doi:10.3390/diagnostics15202608)
Supplement: Supplementary file 1 [file diagnostics-15-02608-s001.zip]

Archive with 1 entries (1 files):
- diagnostics-3842101-supplementary.pdf
